# Supplementary material for: Genetic Diversity and Evolution of Viruses Infecting Felis catus: A Global Perspective
Source: Viruses. 2023 Jun 7;15(6):1338. doi: 10.3390/v15061338 (PMC10301096; doi:10.3390/v15061338)
Supplement: Supplementary file 1 [file viruses-15-01338-s001.zip]

Archive with 5 entries (5 files):
- Alignments and trees.zip
- Figure S1.jpg
- Figure S2.jpg
- Table S1.xlsx
- Table S2.xlsx
