# Supplementary material for: Genetic Diversity and Evolution of Viruses Infecting Felis catus: A Global Perspective
Source: Viruses. 2023 Jun 7;15(6):1338. doi: 10.3390/v15061338 (PMC10301096; doi:10.3390/v15061338)
Supplement: Supplementary file 1 [file viruses-15-01338-s001.zip › Table S1.xlsx]

## Sheet: Sheet1
Family	Genus	Virus name	Numbers of Genbank sequences	disease
Anelloviridae	Etatorquevirus	Feline anellovirus	241	non-pathogenic
	Tautorquevirus
	Tettorquevirus
Astroviridae	Avastrovirus	Feline astrovirus	149	feline gastrointestinal disease(need more reasearch)
	Mamastrovirus
Caliciviridae	Vesivirus	Feline calicivirus	1441	feline upper respiratory tract disease
	Norovirus	Feline norovirus	13	feline gastrointestinal disease(need more reasearch)
Circoviridae	Cyclovirus	Feline cyclovirus	1	unclear
Coronaviridae	Alphacoronavirus	Feline cornonavirus	3066	feline gastrointestinal disease
Hepadnaviridae	Orthohepadnavirus	Domestic cat hepadnavirus	17	unclear
Herpesviridae	Varicellovirus	Felid alphaherpesvirus 1	343	feline upper respiratory tract disease
	Percavirus	Felis catus gammaherpesvirus 1	105	immunosuppressive symptoms and ocular disorders
Papillomaviridae	Lambdapapillomavirus	Felis domesticus papillomavirus	19	squamous cell carcinomas(need more reasearch)
	Dyothetapapillomavirus
	Taupapillomavirus
	unclassified Papillomaviridae
Paramyxoviridae		Feline paramyxovirus	19	unclear
	Morbillivirus	Feline morbillivirus	256	feline lower urinary tract diseases (FLUTD)(need more reasearch)
Parvoviridae	Protoparvovirus	Feline bufavirus	3	feline upper respiratory tract disease(need more reasearch)
		Feline parvovirus/Feline panleukopenia virus	929	feline gastrointestinal disease
	Bocaparvovirus	Feline bocaparvovirus	129	feline gastrointestinal disease
	Chaphamaparvovirus	Feline chaphamaparvovirus	10	feline gastrointestinal disease(need more reasearch)
Picobirnaviridae	Picobirnavirus	Feline picobirnavirus	7	unclear
Picornaviridae	Kobuvirus	Feline kobuvirus	91	feline gastrointestinal disease(need more reasearch)
	unclassified Picornaviridae	Feline picornavirus	16	unclear
Reoviridae	Rotavirus	Feline rotavirus	66	feline gastrointestinal disease(need more reasearch)
Retroviridae	Gammaretrovirus	Feline leukemia virus	1571	feline acquired immunodeficiency disease
	Lentivirus	Feline immunodeficiency virus	3624	feline acquired immunodeficiency disease
	Felispumavirus	Feline foamy virus	261	non-pathogenic
