# Supplementary material for: Genetic Diversity and Evolution of Viruses Infecting Felis catus: A Global Perspective
Source: Viruses. 2023 Jun 7;15(6):1338. doi: 10.3390/v15061338 (PMC10301096; doi:10.3390/v15061338)
Supplement: Supplementary file 1 [file viruses-15-01338-s001.zip › Table S2.xlsx]

## Sheet: Sheet1
	R	LSD						TreeTime
		tmRCA			Substitution rate			tmRCA			Substitution rate
		Mean	Lower 95% HPD	Upper 95% HPD	Mean	Lower 95% HPD	Upper 95% HPD	Mean	Lower 95% HPD	Upper 95% HPD	Mean	Lower 95% HPD	Upper 95% HPD
FCV	0.14	1428	1160	1516	0.0006711	0.000457	0.0007885	1449	1381	1517	0.000782	0.000692	0.000872
FPV	0.047	1786	1524	1865	5.285e-05	2.954e-05	6.287e-05	1751	1643	1860	4.11e-05	2.11e-05	6.11e-05
FCOV II	0.44	1911	1652	1947	0.0002778	9.333e-05	0.0006499	1926	1921	1931	0.000925	0.000865	0.000985
FBOV-1	0.2	1906	0	1979	0.0002832	1e-10	0.0009736	1941	1886	1996	0.000247	4.7e-05	0.000447
FFV-FUV	0.3037	1955	1910	1971	0.000337	0.0001835	0.0004648	1937	1927	1947	0.000407	0.000347	0.000467
